# Supplementary material for: The Sunflower WRINKLED1 Transcription Factor Regulates Fatty Acid Biosynthesis Genes through an AW Box Binding Sequence with a Particular Base Bias
Source: Plants (Basel). 2022 Apr 2;11(7):972. doi: 10.3390/plants11070972 (PMC9002759; doi:10.3390/plants11070972)
Supplement: Supplementary file 1 [file plants-11-00972-s001.zip]

Archive with 10 entries (8 files):
- plants-1663482-supplementary/
- plants-1663482-supplementary/Suppl Files/
- plants-1663482-supplementary/Suppl Files/Supplementary Figure S1.pdf
- plants-1663482-supplementary/Suppl Files/Supplementary Figure S2.pdf
- plants-1663482-supplementary/Suppl Files/Supplementary Figure S3.pdf
- plants-1663482-supplementary/Suppl Files/Supplementary Table S1.xlsx
- plants-1663482-supplementary/Suppl Files/Supplementary Table S2.xlsx
- plants-1663482-supplementary/Suppl Files/Supplementary Table S3.xlsx
- plants-1663482-supplementary/Suppl Files/Supplementary Table S4.xlsx
- plants-1663482-supplementary/Suppl Files/Supplementary Table S5.xlsx
