# Supplementary material for: The Sunflower WRINKLED1 Transcription Factor Regulates Fatty Acid Biosynthesis Genes through an AW Box Binding Sequence with a Particular Base Bias
Source: Plants (Basel). 2022 Apr 2;11(7):972. doi: 10.3390/plants11070972 (PMC9002759; doi:10.3390/plants11070972)
Supplement: Supplementary file 1 [file plants-11-00972-s001.zip › plants-1663482-supplementary/Suppl Files/Supplementary Table S2.xlsx]

## Sheet: Suppl. Table 2
	Table S2. Promoter regions of the sunflower FAT and SAD genes described in literature. Oligonucleotide pairs for PCR cloning, product length (bp), position relative to the TIS (bp) and presence of a AW box motif (YES or NO): FAT, Acyl-ACP thioesterase; SAD, Stearoyl-ACP desaturase; TIS, Translational initiation site.
	Gene Name	GenBank Acc. Number	Heliagene ID (v2020)	Oligonucleotide pair Names	Promoter region (bp)	DNA position (bp from the TIS)	AW box (YES/NO)
	HaFATA1	AY078350	HanXRQr2Chr01g0022981	pHaFATA1-F / P4_pHaFATA1-R	1435	-1384/+51	YES
	HaFATB1	AF036565	HanXRQr2Chr06g0263811	pHaFATB1-F / pHaFATB1-R	875	-827/+48	YES
	HaSAD6	U91339.1	HanXRQr2Chr11g0503601	pHaSAD6-F / pHaSAD6-R	1746	-1746/+230	NO
	HaSAD17	U91340	HanXRQr2Chr01g0035021	pHaSAD17-F / pHaSAD17-R	1345	-1259/+87	YES
