# Supplementary material for: The Sunflower WRINKLED1 Transcription Factor Regulates Fatty Acid Biosynthesis Genes through an AW Box Binding Sequence with a Particular Base Bias
Source: Plants (Basel). 2022 Apr 2;11(7):972. doi: 10.3390/plants11070972 (PMC9002759; doi:10.3390/plants11070972)
Supplement: Supplementary file 1 [file plants-11-00972-s001.zip › plants-1663482-supplementary/Suppl Files/Supplementary Table S3.xlsx]

## Sheet: Suppl. Table 3
	Table S3. EMSA DNA fragments from sunflower FAT and SAD promoter regions and control genes. Oligonucleotide pairs for PCR, PCR product length (bp) and location, and the position of the AW box motif relative to the TIS (bp). FAT, Acyl-ACP thioesterase; SAD, Stearoyl-ACP desaturase; cPGK, cytosolic phosphoglycerate kinase; CWI3, cell wall invertase 3; TIS, Translational Initiation Site; uDNA, non-s…
	Gene Name	Oligonucleotide pair Names	EMSA DNA fragment (bp)	DNA position (bp from the TIS)	AW box (bp from the TIS)
	HaFATA1	pHaFATA1-f1-F / P4_pHaFATA1-R	f1 (323)	-272/+51	-110/-97
		pHaFATA1-f2-F / pHaFATA1-f2-R	f2 (336)	-576/-232	N.A
		pHaFATA1-f3-F / pHaFATA1-f3-R	f3 (385)	-918/-534	-900/-887
	HaFATB1	pHaFATB1-f1-F / pHaFATB1-R	f1 (351)	-303/+48	+23/+36
		pHaFATB1-f2-F / pHaFATB1-f2-R	f2 (396)	-679/-284	N.A
	HaSAD6	pHaSAD6-f1-F / pHaSAD6-R	f1 (317)	-87/+230	N.A
		pHaSAD6-f2-F / pHaSAD6-f2-R	f2 (342)	-384/-35	N.A
		pHaSAD6-f3-F / pHaSAD6-f3-R	f3 (301)	-586/-306	N.A
		pHaSAD6-f4-F / pHaSAD6-f4-R	f4 (373)	-815/-463	N.A
	HaSAD17	pHaSAD17-f1-F/pHaSAD17-R	f1 (330)	-243/+87	N.A
		pHaSAD17-f2-F / pHaSAD17-f2-R	f2 (377)	-498/-122	N.A
		pHaSAD17-f3-F / pHaSAD17-f3-R	f3 (299)	-776/-478	-610/-597
	HaFATA1	pHaFATA1-AWbox-F /pHaFATA1-AWbox- R	AW-box (24)	N.A	N.A
	HacPGK2	uDNA1-F / uDNA1-R	uDNA1 (202)	N.A	N.A
	HaCWI3	uDNA2-F / uDNA2-R	uDNA2 (191)	N.A	N.A
