# Supplementary material for: The Sunflower WRINKLED1 Transcription Factor Regulates Fatty Acid Biosynthesis Genes through an AW Box Binding Sequence with a Particular Base Bias
Source: Plants (Basel). 2022 Apr 2;11(7):972. doi: 10.3390/plants11070972 (PMC9002759; doi:10.3390/plants11070972)
Supplement: Supplementary file 1 [file plants-11-00972-s001.zip › plants-1663482-supplementary/Suppl Files/Supplementary Table S4.xlsx]

## Sheet: Suppl. Table 4
	Table S4. EMSA DNA fragments from upstream regions of sunflower genes studied here that are involved in intraplastidial fatty acid biosynthesis. The Heliagene ID-v2020 is indicated for each gene sequence together with the gene name stated in this work, based on the gene’s function and chromosome location: *Heliagene ID-v2018. The oligonucleotide pairs, EMSA PCR product length (bp) and position re…
	Heliagene ID (v2020)	Gene Name	Oligonucleotide pair Names	AW box position included in EMSA DNA (bp from the TIS)	EMSA DNA length (bp)	EMSA DNA name
	HanXRQr2Chr13g0619071	HaαPDH-13g	pHaαPDH-13g-F101 / -R101	-101/-88	283	αPDH-13g (-101)
	HanXRQr2Chr04g0172911	HaβPDH-4g	pHaβPDH-4g-F168 /- R168	-168/-155	276	βPDH-4g (-168)
	HanXRQr2Chr16g0768891	HaβPDH-16g	pHaβPDH-16g-F179 / -R179	-179/-166	256	βPDH-16g (-179)
	HanXRQr2Chr17g0823581	HaβPDH-17g	pHaβPDH-17g-F99 / -R99	-99/-86	204	βPDH-17g (-99)
			pHaβPDH-17g-F276 / -R276	-276/-263	264	βPDH-17g (-276)
			pHaβPDH-17g-F464 / -R464	-464/-451	257	βPDH-17g (-464)
	HanXRQr2Chr12g0535191	HaDHLAT-12g	pHaDHLAT-12g-F105 / -R105	-105/92	307	DHLAT-12g (-105)
	HanXRQr2Chr10g0440741	HaLPD-10g	pHaLPD-10g-F98 / -R73	-73;-98	251	LPD-10g (-73;-98)
			pHaLPD-10g-F98 / -R98	-98/-85	178	LPD-10g (-98)
	HanXRQr2Chr16g0749581	HaLPD-16g	pHaLPD-16g-F127 / -R112	-112;-127	261	LPD-16g (-112; -127)
			pHaLPD-16g-F127 / -m127-112R	-112/-99	164	LPD-16g (-112)
			pHaLPD-16g-F127 / -m112-127R	-127/-114	164	LPD-16g (-127)
	HanXRQr2Chr10g0429681	αCT-10g	pHaαCT-10g-F915/ -R915	-915/-902	260	αCT-10g (-915)
	HanXRQr2Chr15g0671211	αCT-15g	pHaαCT-15g-F870/ -R870	-870/-857	248	αCT-15g (-870)
			pHaαCT-15g-F995/ -R995	-995/-982	170	αCT-15g (-995)
	HanXRQr2Chr16g0770591	HaBC-16g	pHaBC-16g-F334 / -R334	-334/-321	278	BC-16g (-334)
	HanXRQr2Chr02g0061841	HaBCCP-2g	pHaBCCP-2g-F104 / -R104	-104/-91	291	BCCP-2g (-104)
	HanXRQr2Chr09g0408331	HaBCCP-9g	pHaBCCP-9g-F123 / -R123	-123/-110	322	BCCP-9g (-123)
	HanXRQr2Chr16g0729021	HaBCCP-16g	pHaBCCP-16g-F92 / -R92	-92/-79	132	BCCP-16g (-92)
			pHaBCCP-16g-F136 / -R136	-136/-123	160	BCCP-16g (-136)
			pHaBCCP-16g-F252 / -R252	-252/-239	210	BCCP-16g (-252)
			pHaBCCP-16g-F1242 / -R1048	-1048;-1203;-1242	266	BCCP-16g (-1048)
	HanXRQr2Chr17g0781961	HaKAR1-17g	pHaKAR-Fc / -Rc	-130/-117	279	KAR1-17g (-130)
	HanXRQr2Chr10g0464751	HaKAR2-10g	pHaKAR-Fc / -Rc	-153/-139	261	KAR2-10g (-153)
	HanXRQr2Chr16g0768471	HaENR2-16g	pHaENR2-16g-F1042/ -R997	-997; -1020; -1042	163	ENR2-16g (x3)
			pHaENR2-16g-F997/ -R997	-997/-984	109	ENR2-16g (-997)
	HanXRQr2Chr17g0822551	HaENR-17g	pHaENR-17g-F699/ -R644	-644; -677; -699	179	ENR-17g (x3)
	HanXRQr2Chr17g0822771	HaKASI-17g	pHaKASI-17g-F101 / -R101	-101/-87	339	KASI-17g (-101)
	HanXRQr2Chr02g0073211	HaKASIII-2g	pHaKASIII-2g-F109 / -R71	-71;-109;-112	201	KASIII-2g (-109)
	HanXRQrChr05g0148701 *	HaKASIII-5g	pHaKASIII-5g-F209 / -R209	-209/-196	283	KASIII-5g (-209)
	HanXRQr2Chr17g0801431	HaKASIII-17g	pHaKASIII-17g-F277 / -R277	-277/-264	237	KASIII-17g (-277)
			pHaKASIII-17g-F376 / -R342	-376;-342	270	KASIII-17g (-376; -342)
	HanXRQr2Chr07g0290651	HaACP1-7g	pHaACP1-7g-F126 / -R40	-40;-126	250	ACP1-7g (-40; -126)
			pHaACP1-7g-F126 / -R126	-126/-113	192	ACP1-7g (-126)
			pHaACP1-7g-m126-40F / -R40	-40/-27	133	ACP1-7g (-40)
	HanXRQr2Chr14g0647771	HaACP2-14g	pHaACP2-14g-F124 / -R65	-65;-124	286	ACP2-14g (-65; -124)
			pHaACP2-14g-F124 / -R124	-124/-110	226	ACP2-14g (-124)
	HanXRQr2Chr09g0365831	HaFATB-9g	pHaFATB-9g-F2174 / -R2174	-2174/-2161	263	FATB-9g (-2174)
			pHaFATB-9g-F2375/ -R2357	-2375; -2357	296	FATB-9g (-2357;-2375)
	HanXRQr2Chr06g0263811	HaFATB1-6g	pHaFATB1-F1419 / -R1419	-1419/-1406	305	FATB1-6g (-1419)
